# Supplementary material for: Comparative Benchmarking of Optical Genome Mapping and Chromosomal Microarray Reveals High Technological Concordance in CNV Identification and Additional Structural Variant Refinement
Source: Genes (Basel). 2023 Sep 26;14(10):1868. doi: 10.3390/genes14101868 (PMC10667989; doi:10.3390/genes14101868)
Supplement: Supplementary file 1 [file genes-14-01868-s001.zip › Table S1.xlsx]

## Sheet: TableS1
Sample ID	Variant Classification	Variant Type (count)	CMA Findings	FISH Findings	Array Size (bp)	OGM Finding (hg19)	OGM Size (bp)	AVG N50 (>=150kbp)	AVG Map Rate	Effective Coverage
1	Unclear	Loss	arr[GRCh37] 1p36.23(8703350_8712517)x1		9167	ogm[GRCh37] 1p36.23(8686898_8719284)x1	20542	350.6	0.889	127.88
2	Unclear	Loss	arr[GRCh37] 1p21.2p21.1(102185372_105135395)x1		2950023	ogm[GRCh37] 1p21.1(102176932_105165425)x1	2900512	330	0.91	112.16
3	Pathogenic	Loss	arr[GRCh37] 1q44(243798569_243933960)x1		135391	ogm[GRCh37] 1q44(243777190_243943767)x1	145498	329	0.918	122.67
4	Likely Pathogenic	Loss	arr[GRCh37] 3p12.3p11.2(77050067_87776240)x1		10726173	ogm[GRCh37] 3p12.3p11.2(77018919_87788157)x1	10763526	315	0.93	128.69
5	Pathogenic	Loss	arr[GRCh37] 4q25q28.3(112862154_139060391)x1		26198237	ogm[GRCh37] 4q25q28.3(112843057_139103116)x1	26255114	300	0.9	122.5
6	Pathogenic (AR Risk)	Loss	arr[GRCh37] 5p15.1(16430435_16591406)x1		160971	ogm[GRCh37] 5p15.1(16396970_16645218)x1	248248	288	0.86	112.42
7	Unclear	Loss	arr[GRCh37] 7p22.1(5211428_5405777)x1		194349	ogm[GRCh37] 7p22.1(5176981_5441507)x1	250074	310	0.915	126.07
8	Pathogenic	Loss	arr[GRCh37] 7q11.23(72745047_74339044)x1		1593997	ogm[GRCh37] 7q11.23(72497011_74342270)x1	1.89309e+06	340.9	0.745	91.98
9	Pathogenic (AR Risk)	Loss	arr[GRCh37] 9p23(12636991_12872408)x1		235417	ogm[GRCh37] 9p23(12611530_12906946)x1	286384	309	0.929	124.44
10	Pathogenic (AR Risk)	Loss	arr[GRCh37] 9q34.12(133721702_133917018)x1		195316	ogm[GRCh37] 9q34.12(133701216_133941659)x1	232364	311	0.904	119.46
11	Pathogenic	Loss	arr[GRCh37] 9q34.3(139164048_140911600)x1		1747552	ogm[GRCh37] 9q34.3(139133989_140919045)x1	1761962	313	0.926	119.99
12	Pathogenic (AR Risk)	Loss	arr[GRCh37] 10q21.1(56939216_57202009)x1		262793	ogm[GRCh37] 10q21.1(55140307_55455855)x1	305218	289	0.915	123.96
13	Pathogenic	Loss	arr[GRCh37] 11q14.1q22.3(80522195_108158010)x1		27635815	ogm[GRCh37] 11q14.1q22.3(80488887_108177359)x1	27528788	355.5	0.909	112.43
14	Pathogenic	Loss	arr[GRCh37] 15q11.2q13.1(23717628_28513165)x1		4795537	ogm[GRCh37] 15q11.2q13.1(23508435_28694936)x1	5186501	316	0.868	116.42
15	Pathogenic	Loss	arr[GRCh37] 15q13.2q13.3(31140606_32438943)x1		1298337	ogm[GRCh37] 15q13.2q13.3(30898227_32887650)x1	1989425	361.5	0.906	112.52
16	Pathogenic	Loss	arr[GRCh37] 16p12.2(21950360_22428364)x1		478004	ogm[GRCh37] 16p12.2(21805504_22621940)x1	816436	303	0.842	110.8
17	Unclear	Loss	arr[GRCh37] 16q24.1(84271720_84509842)x1		238122	ogm[GRCh37] 16q24.1(84195816_84546901)x1	337687	305.6	0.787	99
18	Pathogenic	Loss	arr[GRCh37] 17p11.2(16814853_20217777)x1		3402924	ogm[GRCh37] 17p11.2(16725202_20389562)x1	3664361	329.2	0.902	131.5
19	Pathogenic	Loss	arr[GRCh37] 17q11.2(29116494_30322644)x1		1206150	ogm[GRCh37] 17q11.2(28955119_30371144)x1	1416025	306	0.917	121.9
20	Pathogenic (AR Risk)	Loss	arr[GRCh37] 19p13.13(12652398_12817329)x1		164931	ogm[GRCh37] 19p13.13(12617051_12855746)x1	215007	321.4	0.894	124.02
21	Pathogenic	Loss	arr[GRCh37] 22q11.21(18919528_21460594)x1		2541066	ogm[GRCh37] 22q11.21(18751827_21552857)x1	2801030	303	0.871	113.09
22	Pathogenic	Loss	arr[GRCh37] 22q11.21(18919528_21460594)x1		2541066	ogm[GRCh37] 22q11.21(18733863_21494759)x1	2.92858e+06	358.5	0.898	121.23
23	Pathogenic	Loss	arr[GRCh37] Xq25q28(123425030_155225289)x1		31800259	ogm[GRCh37] Xq25q28(123414783_155255277)x1	31840494	303	0.871	113.09
24	Unclear	Gain	arr[GRCh37] 1p36.22(11517159_11892978)x3	(1p36.22)x3	375819	ogm[GRCh37] 1p36.22(11518058_11896987)x3	378930	259.9	0.747	98.45
25	Likely Benign / Unclear (after FISH)	Gain	arr[GRCh37] 1p31.3(61702154_62084045)x3	Region inserted into 9q	381891	ogm[GRCh37] 1p31.3(61700714_62110992)x3	410278	381.7	0.866	110.68
26	Likely Benign / Unclear (after FISH)	Gain	arr[GRCh37] 2p11.2(85233220_85575202)x3	der(2)ins(2)(p?15;p11.2p11.2)	341982	ogm[GRCh37] ins(2;2)(p16.1;(p11.2)x3)(57587610_57631805;(85217155_85572976)x3)	355821	353.3	0.679	82.31
27	Unclear	Gain	arr[GRCh37] 2q35(219890098_219934462)x3		44364	ogm[GRCh37] 2q35(219823156_219844642)x3	45484	295	0.869	118.21
28	Likely Benign / Unclear (after FISH)	Gain	arr[GRCh37] 3q29(197398764_197495350)x3	der(17)ins(17;3)(p13.?3;q29q29)	96586	ogm[GRCh37] ins(17;3)(p13.3;q29)(2155812/2276044;197344236_197495529)	151293	294.4	0.828	101.22
29	Unclear	Gain	arr[GRCh37] 6q12(76287632_77298392)x3	(6q14.1)x3	1010760	ogm[GRCh37] 6q12(76222934_77313056)x3	1090121	388.9	0.894	110.2
30	Likely Benign / Unclear (after FISH)	Gain	arr[GRCh37] 6q14.1(77294196_77479434)x3	der(X)ins(X;6)(Xq2?8;q14.1q14.1)	185238	ogm[GRCh37] ins(X;6)(q28;q14.1)(152467195;77273466_77477943)	255506	292.9	0.835	110.26
31	Likely Benign / Unclear (after FISH)	Gain	arr[GRCh37] 6q14.1(77294196_77479434)x3	der(X)ins(X;6)(Xq2?8;q14.1q14.1)	185238	ogm[GRCh37] ins(X;6)(q28;q14.1)(152467195;77273466_77477943)	255746	286.5	0.565	76.35
32	Pathogenic	Gain	arr[GRCh37] 11p12p11.2(41894354_48388755)x3	Marker	6494401	ogm[GRCh37] 11p12p11.2(41424520_50774405)x3	9412264	328.5	0.89	116.93
33	Pathogenic	Gain	arr[GRCh37] 12q21.31q24.33(85075449_133721266)x3	12q inverted by FISH	48645817	ogm[GRCh37] 12q21.31q24.33(85071733_132597389)x3	47418058	240.4	0.837	106.88
34	Unclear	Gain	arr[GRCh37] 17q21.31(43954613_44112800)x3		158187	ogm[GRCh37] 17q21.31(43,953,292_44,112,033)x3	61392.9	293	0.913	118.74
35	Unclear	Gain	arr[GRCh37] Xp21.3p21.2(28916857_29457146)x2	(Xp21.3)x3	540289	ogm[GRCh37] Xp21.3(28912348_29459420)x2	547072	377.6	0.909	112.68
36	Pathogenic, Pathogenic	Gain; Loss	arr[GRCh37] 2p25.3p25.2(36400_4801965)x3, 10q26.12q26.3(123027564_135403394)x1	der(10)t(2;10)(p25.2;q26.12)	4,765,565/12,375,830	ogm[GRCh37] t(2;10)(p25.2;q26.1)(4776157;123014483),2p25.3p25.2(15924_4746589)x3,10q26.12q26.3(123011875_135522591)x1	4,730,665/12,510,716	293	0.904	129.36
37	Unclear, Pathogenic (AR Risk)	Gain; Loss	arr[GRCh37] 16p13.11(15049829_16287899)x3, 16q24.3(89828477_89836820)x1		1,238,070/8,343	ogm[GRCh37] 16p13.11(15058639_16390729)x3,16q24.3(89810312_89846811)x1	1,332,090/18,377	369	0.847	118.27
38	Pathogenic, Unclear	Gain; Loss	arr[GRCh37] 16p11.2(29657192_30192346)x3, 21q21.1(20721812_23453953)x1	(16p11.2)x3	535,154/2,732,141	ogm[GRCh37] 16p11.2(29463027_30202372)x3,21q21.1(20689275_23490397)x1	739,345/2,793,830	318	0.905	122.08
39	Pathogenic, Pathogenic	Loss; Gain	arr[GRCh37] 8p23.3p23.1(228758_6920414)x1, 8p23.1p11.23(12582909_36835743)x3	Inverted del/dup 8	6,691,656/24,252,834	ogm[GRCh37] 8p23.3p23.1(11805_7535983)x1,8p23.1p11.23(12230347_36848076)x3	7,616,656/24,157,293	234	0.815	106.81
40	Unclear, Unclear	Gain; Gain	arr[GRCh37] 2p23.3(24633371_25529639)x3, 2p23.3(25961533_26422725)x3		896,268/461,192	ogm[GRCh37] 2p23.3(24643804_25517100)x3,2q24.3(25943863_26441430)x3	873,296/497,567	352.1	0.931	121.75
41	Pathogenic, Pathogenic	Gain; Gain	arr[GRCh37] 4q34.3q35.2(179412576_190896674)x3, 9p24.3q31.1(209020_105724992)x3	+der(9)t(4;9)(q34.3;q31.1)	11,484,098/105,515,972	ogm[GRCh37] t(4;9)(q34.3;q31.1)(179395177;105721182),4q34.3q35.2(179395177_191040751)x3,9p24.3q31.1(14556_105718660)x3,)	11,645,574/105,704,094	267	0.895	128.98
42	Pathogenic, Pathogenic	Gain; Gain	arr[GRCh37] 22q11.1q11.21(17541604_18986870)x4, 22q11.21(19024824_21460594)x3		1,445,266/2,435,770	ogm[GRCh37] 22q11.1q11.21(no conversion)x4,22q11.21(18733863_21659140)x3	2,682,347/2,558,501	335.2	0.911	113.36
43	Pathogenic (AR Risk), Pathogenic, Pathogenic	Loss; Loss; Loss	arr[GRCh37] 11q21(94137796_94270118)x1, 16p13.11(15049829_16287899)x1, Xp21.2(31016983_31213535)x0		132,322/1,238,070/196,552	ogm[GRCh37] 11q21(94123763_94284856)x1,16p13.11(15117281_16311978)x1,Xp21.2(30970997_31226411)x0	149,557/1,194,697/236,562	307	0.92	136.75
44	Pathogenic, Pathogenic, Pathogenic	Gain; Loss; Gain	arr[GRCh37] 1q21.1q21.2(146531538_147726541)x3, 9q34.3(139610281_141005513)x1, 21q22.13q22.3(38319773_48091215)x3	der(9)t(9;21)(q34.3;q22.13),(1q21.1)x3	1,195,003/1,395,232/9,771,442	ogm[GRCh37] t(9;21)(q34.3;q22.13)(136684084;36948511),1q21.1q21.2(146057345_148928812)x3,9q34.3(136472755_138334464)x1,21q22.13q22.3(36948511_46697230)x3	2,871,467/1,861,708/9,748,719	307	0.935	133.02
45	Unclear, Unclear, Unclear, Unclear	Loss; Loss; Loss; Loss	arr[GRCh37] 9q21.32q21.33(86899062_87550912)x1, 9q22.2(93650960_93790529)x1, 9q22.33q31.1(102026818_103339939)x1, 13q14.3(53451715_54187288)x1		651,850/139,569/1,313,121/735,573	ogm[GRCh37]9q21.32q21.33(86880544_87610933)x1,9q22.2(93597966_93838760)x1,9q22.33q31.1(102020337_103424992)x1,13q14.3(53448047_54229095)x1	724,045/188,096/1,397,216/768,103	326	0.922	123.95
46	Pathogenic	Aneuploidy	arr[GRCh37] 13q12.1q34(19557091_115091801)x3	Robertsonian translocation, der(13;14), trisomy 13	+13	ogm(13)x3	+13	293.6	0.888	118.55
47	Pathogenic	Aneuploidy; Mosaic-1	arr[GRCh37] Yp11.32q12(246520_59331055)x0~1	Mosaic Y loss	59084535			282	0.907	126.43
48	Pathogenic (AR Risk), Pathogenic	Gain; Aneuploidy	arr[GRCh37] 9q21.2(80884449_81190556)x1,(13)x3		306,107/+13	ogm[GRCh37] 9q21.2(80882486_81203097)x1,(13)x3	309,654/+13	258.7	0.877	113.73
49	Unclear / Pathogenic	Loss; Aneuploidy	arr[GRCh37] 12p12.3(14975605_15419117)x1,(X)x1		443,512/-X	ogm[GRCh37] 12p12.3(14964453_15445985)x1,(X)x1	446,484/-X	363	0.882	116.02
50	Pathogenic, Pathogenic (AR Risk)	Aneuploidy; Loss	arr[GRCh37] 21q11.2q22.3(15484314_48091215)x3, 22q11.21(20030799_20060533)x1		+21/29,734	ogm[GRCh37] (21)x3,22q11.21(20024013_20063559)x1	+21/33,814	268.1	0.83	109.11
51	Pathogenic	Triploidy	arr(X,1-22)x3			ogm(X,1-22)x3		271	0.864	86.72
52	Pathogenic	AOH	arr(8)x2 hmz			ogm(8)x2 hmz		219	0.905	118.27
53	Pathogenic	Loss; AOH	arr[GRCh37] 15q13.3(32029550_32438943)x1 1q25.3q31.1(181,349,929-189,805,990)x2 hmz, 8,456,061 5q23.1q31.3(119,409,742-139,707,439) x2 hmz, 20,297,697 14q24.3q32.11(78,367,380-91,128,309)x2 hmz, 12,760,929 22q12.1q12.3(27,696,986-34,194,745)x2 hmz 6,497,759		409393	ogm[GRCh37] 15q13.3(32000747_32846570)x1	845825	287.3	0.866	113.12
54	Pathogenic	Triploidy; AOH	arr(1-22)x2,(X)x2,(Y)x1, 5q13.2q14.3(70,962,595_85,885,913)x2 hmz, 14,923,318 6q13q25.3(71,349,027-157,915,803)x2 hmz, 86,566,776 13q11q12.3(19,483,638-29,108,487)x2 hmz 9,624,849			ogm [GRCh37] 6q13q25.3(71,349,027_157,915,803)x2 hmz, 86,566,776		195	0.855	124.67
55		AOH	arr[GRCh37] 1p31.3p13.1(61319182-117235566)x2 hmz, 55,916,384 1q25.3q31.3(184,350,141-198,131,591)x2 hmz, 13,781,450 1q42.2q43(233,231,898-242,050,208)x2 hmz, 8,818,310 2p25.3p24.1(2,626,800-20,318,985)x2 hmz, 17,692,185 2q12.1q21.2(105,384,459-133,836,171)x2 hmz, 28,451,712 4p16.3p13(419,639-44,093,086)x2 hmz, 43,673,447 4q12q32.2(56,874,054-163,015,034)x2 hmz, 106,140,980 5q11.2q13.2(56,798,441…			ogm[GRCh37] 1p31.3p13.1(61319182-117235566)x2 hmz, 55,916,384 2q12.1q21.2(105,384,459-133,836,171)x2 hmz, 28,451,712 4p16.3p13(419,639-44,093,086)x2 hmz, 43,673,447 4q12q32.2(56,874,054-163,015,034)x2 hmz, 106,140,980 7p15.3p12.2(25,148,523-49,509,886)x2 hmz, 24,361,363 7q11.23q34(75322878-142372872)x2 hmz, 67,049,994 9p24.1p13.1(5934771-38522055)x2 hmz, 32,587,284 10p15.2p12.1(3790348-29295063)x…		225	0.901	118.25
